# Supplementary material for: Barriers to the utilization of community-based child and newborn health services in Ethiopia: a scoping review
Source: Health Policy Plan. 2021 May 27;36(7):1187–96. doi: 10.1093/heapol/czab047 (PMC8496769; doi:10.1093/heapol/czab047)
Supplement: czab047_Supp [file czab047_supp.zip]

Archive with 1 entries (1 files):
- Table_of_included_documents.docx
